# Supplementary material for: A Genome-Wide Analysis of the CEP Gene Family in Cotton and a Functional Study of GhCEP46-D05 in Plant Development
Source: Int J Mol Sci. 2024 Apr 11;25(8):4231. doi: 10.3390/ijms25084231 (PMC11050269; doi:10.3390/ijms25084231)
Supplement: Supplementary file 1 [file ijms-25-04231-s001.zip › Table S1.xlsx]

## Sheet: Table S1
Table S1 Basic information of CEP genes in cotton
Gene name	Original Gene ID	Species	Chromosome	Start	End	Strand	Exon Number	Gene (bp)	CDS (bp)	Protein length (aa)	Molecular weight (kDa)	Isoelectric point	Charge
GaCEP1-01	Ga01G0490.1	Gossypium arboreum	Chr01	5545990	5546250	+	1	261	261	86	9.357	8.93	3
GaCEP2-01	Ga01G0491.1	Gossypium arboreum	Chr01	5581820	5582113	+	1	294	294	97	10.726	9.36	6
GaCEP3-01	Ga01G0496.1	Gossypium arboreum	Chr01	5628380	5628649	+	1	270	270	89	9.615	9.6	4
GaCEP4-01	Ga01G0497.1	Gossypium arboreum	Chr01	5631288	5631575	+	1	288	288	95	10.571	6.27	0.5
GaCEP5-01	Ga01G0498.1	Gossypium arboreum	Chr01	5634749	5635042	+	1	294	294	97	10.726	9.36	6
GaCEP6-01	Ga01G0501.1	Gossypium arboreum	Chr01	5658766	5659059	+	1	294	294	97	10.755	7.97	3
GaCEP7-01	Ga01G0502.1	Gossypium arboreum	Chr01	5705018	5705308	+	1	291	291	96	10.585	9.65	6.5
GaCEP8-01	Ga01G0503.1	Gossypium arboreum	Chr01	5738614	5738907	+	1	294	294	97	10.612	10.01	8.5
GaCEP9-02	Ga02G0225.1	Gossypium arboreum	Chr02	1965241	1965507	-	1	267	267	88	9.582	7.06	3.5
GaCEP10-03	Ga03G1212.1	Gossypium arboreum	Chr03	62878957	62879262	-	1	306	306	101	10.77	6.38	1
GaCEP11-04	Ga04G2001.1	Gossypium arboreum	Chr04	96877611	96877874	+	1	264	264	87	9.907	7.79	2
GaCEP12-05	Ga05G1629.1	Gossypium arboreum	Chr05	14587378	14587668	-	1	291	291	96	10.379	10.96	8.5
GaCEP13-05	Ga05G2127.1	Gossypium arboreum	Chr05	19693792	19694100	+	1	309	309	102	10.887	6.49	1.5
GaCEP14-05	Ga05G2128.1	Gossypium arboreum	Chr05	19695910	19696212	-	1	303	303	100	10.681	5.61	-1.5
GaCEP15-05	Ga05G2774.1	Gossypium arboreum	Chr05	28285595	28285852	-	1	258	258	85	9.005	9.52	6
GaCEP16-06	Ga06G0181.1	Gossypium arboreum	Chr06	1519543	1519770	-	1	228	228	75	8.164	4.63	-4.5
GaCEP17-06	Ga06G1583.1	Gossypium arboreum	Chr06	100321781	100322077	-	1	297	297	98	10.42	11.48	8.5
GaCEP18-08	Ga08G1759.1	Gossypium arboreum	Chr08	110155722	110155991	+	1	270	270	89	9.769	9.99	7
GaCEP19-10	Ga10G0355.1	Gossypium arboreum	Chr10	5210907	5211512	-	1	606	606	201	20.32	9.84	6.5
GaCEP20-10	Ga10G2081.1	Gossypium arboreum	Chr10	111028102	111028683	-	1	582	582	193	19.227	9.87	9
GaCEP21-11	Ga11G1961.1	Gossypium arboreum	Chr11	92769123	92769413	+	1	291	291	96	10.703	9.69	7.5
GaCEP22-11	Ga11G3594.1	Gossypium arboreum	Chr11	120048306	120048737	+	1	432	432	143	15.639	9.91	9.5
GaCEP23-12	Ga12G2324.1	Gossypium arboreum	Chr12	84709950	84710255	+	1	306	306	101	11.123	10.27	6.5
GaCEP24-13	Ga13G0069.1	Gossypium arboreum	Chr13	723907	724170	+	1	264	264	87	9.942	6.72	1
GaCEP25-14	Ga14G0141.1	Gossypium arboreum	tig00000498	459271	459549	-	1	279	279	92	10.155	10.49	12.5
GaCEP26-14	Ga14G2089.1	Gossypium arboreum	tig00018109	140	424	-	1	285	285	94	9.836	9.1	3.5
GaCEP27-14	Ga14G2090.1	Gossypium arboreum	tig00018109	1911	2366	-	1	456	456	151	16.226	5.1	-6
GaCEP28-14	Ga14G2091.1	Gossypium arboreum	tig00018109	9628	10002	-	1	375	375	124	13.258	5.9
GaCEP29-14	Ga14G2092.1	Gossypium arboreum	tig00018109	13031	13513	-	1	483	483	160	17.047	6.28	1
GaCEP30-14	Ga14G2095.1	Gossypium arboreum	tig00018109	37646	37930	-	1	285	285	94	9.82	7.96	2
GaCEP31-14	Ga14G2096.1	Gossypium arboreum	tig00018109	40145	40429	-	1	285	285	94	9.836	9.1	3.5
GaCEP32-14	Ga14G2097.1	Gossypium arboreum	tig00018109	41916	42371	-	1	456	456	151	16.226	5.1	-6
GaCEP33-14	Ga14G2098.1	Gossypium arboreum	tig00018109	49633	50007	-	1	375	375	124	13.258	5.9	-0.5
GaCEP34-14	Ga14G2099.1	Gossypium arboreum	tig00018109	53037	53519	-	1	483	483	160	17.047	6.28	1
GbCEP1-A01	GB_A01G0441.1	Gossypium barbadense	A01	4898910	4899107	+	1	198	198	65	7.069	9.3	3
GbCEP2-A01	GB_A01G0444.1	Gossypium barbadense	A01	4968449	4971741	+	2	3293	1641	546	59.539	9.29	17.5
GbCEP3-A01	GB_A01G0445.1	Gossypium barbadense	A01	4974359	4974646	+	1	288	288	95	10.605	6.27	0.5
GbCEP4-A01	GB_A01G0446.1	Gossypium barbadense	A01	4977712	4978005	+	1	294	294	97	10.726	9.36	6
GbCEP5-A01	GB_A01G0449.1	Gossypium barbadense	A01	4997830	5002478	+	2	4649	507	168	18.535	9.36	8
GbCEP6-A01	GB_A01G0451.1	Gossypium barbadense	A01	5061115	5061405	+	1	291	291	96	10.532	9.65	6
GbCEP7-A02	GB_A02G1876.1	Gossypium barbadense	A02	100254673	100255155	+	1	483	483	160	17.005	6.04	0
GbCEP8-A02	GB_A02G1877.1	Gossypium barbadense	A02	100258404	100258763	+	1	360	360	119	12.616	5.63	-1.5
GbCEP9-A02	GB_A02G1878.1	Gossypium barbadense	A02	100266550	100267011	+	1	462	462	153	16.601	5.54	-3
GbCEP10-A02	GB_A02G1879.1	Gossypium barbadense	A02	100268478	100268762	+	1	285	285	94	9.826	9.1	3.5
GbCEP11-A02	GB_A02G1880.1	Gossypium barbadense	A02	100270933	100271217	+	1	285	285	94	9.868	7.96	2
GbCEP12-A02	GB_A02G1881.1	Gossypium barbadense	A02	100294978	100295484	+	1	507	507	168	18.056	5.28	-5.5
GbCEP13-A02	GB_A02G1882.1	Gossypium barbadense	A02	100300623	100300889	+	1	267	267	88	9.65	7.06	3.5
GbCEP14-A03	GB_A03G0997.1	Gossypium barbadense	A03	32884318	32884623	+	1	306	306	101	10.77	6.9	1
GbCEP15-A05	GB_A05G1558.1	Gossypium barbadense	A05	14727149	14727439	-	1	291	291	96	10.336	10.59	7.5
GbCEP16-A05	GB_A05G2039.1	Gossypium barbadense	A05	19730588	19730896	+	1	309	309	102	10.886	8.1	3.5
GbCEP17-A05	GB_A05G2040.1	Gossypium barbadense	A05	19732708	19733010	-	1	303	303	100	10.681	5.61	-1.5
GbCEP18-A05	GB_A05G2659.1	Gossypium barbadense	A05	28216050	28216307	-	1	258	258	85	9.005	9.22	5
GbCEP19-A05	GB_A05G4336.1	Gossypium barbadense	A05	105994900	105995163	+	1	264	264	87	9.907	7.79	2
GbCEP20-A06	GB_A06G0162.1	Gossypium barbadense	A06	1523482	1523709	-	1	228	228	75	8.145	4.45	-5.5
GbCEP21-A06	GB_A06G1567.1	Gossypium barbadense	A06	93942971	93943267	+	1	297	297	98	10.379	11	7.5
GbCEP22-A08	GB_A08G1840.1	Gossypium barbadense	A08	103210900	103211169	+	1	270	270	89	9.769	9.99	7
GbCEP23-A10	GB_A10G0948.1	Gossypium barbadense	A10	16947220	16947801	+	1	582	582	193	19.23	9.87	9
GbCEP24-A10	GB_A10G2558.1	Gossypium barbadense	A10	107391884	107392489	+	1	606	606	201	20.249	9.69	5.5
GbCEP25-A11	GB_A11G0498.1	Gossypium barbadense	A11	4403214	4403471	-	1	258	258	85	9.436	9.18	6
GbCEP26-A11	GB_A11G0499.1	Gossypium barbadense	A11	4405564	4405980	-	1	417	417	138	15.072	9.91	10
GbCEP27-A11	GB_A11G2015.1	Gossypium barbadense	A11	29391749	29392039	-	1	291	291	96	10.703	9.69	7.5
GbCEP28-A12	GB_A12G0201.1	Gossypium barbadense	A12	2829817	2830032	-	1	216	216	71	7.75	10.23	9.5
GbCEP29-A12	GB_A12G0751.1	Gossypium barbadense	A12	20652457	20652762	-	1	306	306	101	11.096	10.27	6.5
GbCEP30-A13	GB_A13G0073.1	Gossypium barbadense	A13	695621	695881	+	1	261	261	86	9.854	8.01	2
GbCEP31-A01	GB_D01G0472.1	Gossypium barbadense	D01	4893206	4893493	+	1	288	288	95	10.596	5.86	-0.5
GbCEP32-D01	GB_D01G0473.1	Gossypium barbadense	D01	4898365	4898658	+	1	294	294	97	10.699	9.36	6
GbCEP33-D01	GB_D01G0474.1	Gossypium barbadense	D01	4910937	4911227	+	1	291	291	96	10.627	9.8	7.5
GbCEP34-D01	GB_D01G0475.1	Gossypium barbadense	D01	4918702	4918995	+	1	294	294	97	10.609	10.36	11.5
GbCEP35-D01	GB_D01G2682.1	Gossypium barbadense	scaffold19210_obj_D01	7244	11324	-	2	4081	507	168	18.483	9.71	10.5
GbCEP36-D02	GB_D02G0997.1	Gossypium barbadense	D02	18697885	18698190	+	1	306	306	101	10.784	6.39	1
GbCEP37-D03	GB_D03G0199.1	Gossypium barbadense	D03	1739872	1742403	-	5	2532	1176	391	41.662	5.25	-8.5
GbCEP38-D03	GB_D03G0201.1	Gossypium barbadense	D03	1764617	1764883	-	1	267	267	88	9.65	7.06	3.5
GbCEP39-D03	GB_D03G0202.1	Gossypium barbadense	D03	1770063	1770569	-	1	507	507	168	18.132	5.27	-5.5
GbCEP40-D03	GB_D03G0203.1	Gossypium barbadense	D03	1782031	1782315	-	1	285	285	94	9.848	7.96	2
GbCEP41-D03	GB_D03G0204.1	Gossypium barbadense	D03	1795070	1795531	-	1	462	462	153	16.587	5.54	-3
GbCEP42-D03	GB_D03G0205.1	Gossypium barbadense	D03	1821382	1821669	-	1	288	288	95	10.157	9.89	8
GbCEP43-D03	GB_D03G0208.1	Gossypium barbadense	D03	1844698	1845072	-	1	375	375	124	13.204	5.9	-0.5
GbCEP44-D03	GB_D03G0209.1	Gossypium barbadense	D03	1847951	1848310	-	1	360	360	119	12.681	6.39	1
GbCEP45-D04	GB_D04G0133.1	Gossypium barbadense	D04	1573695	1573958	-	1	264	264	87	9.907	7.79	2
GbCEP46-D05	GB_D05G1578.1	Gossypium barbadense	D05	13435924	13436214	-	1	291	291	96	10.378	11.36	10.5
GbCEP47-D05	GB_D05G2063.1	Gossypium barbadense	D05	17721685	17721993	+	1	309	309	102	10.973	6.97	2.5
GbCEP48-D05	GB_D05G2661.1	Gossypium barbadense	D05	24751049	24751306	-	1	258	258	85	9.011	9.6	6
GbCEP49-D06	GB_D06G0162.1	Gossypium barbadense	D06	1506164	1506391	-	1	228	228	75	8.146	4.49	-6
GbCEP50-D06	GB_D06G1623.1	Gossypium barbadense	D06	46990939	46991235	+	1	297	297	98	10.356	10.16	5.5
GbCEP51-D08	GB_D08G1842.1	Gossypium barbadense	D08	53590415	53590684	+	1	270	270	89	9.801	9.99	7
GbCEP52-D10	GB_D10G1044.1	Gossypium barbadense	D10	13019381	13019962	-	1	582	582	193	19.299	9.76	9
GbCEP53-D10	GB_D10G2517.1	Gossypium barbadense	D10	61848825	61849469	+	1	645	645	214	21.391	9.26	4
GbCEP54-D11	GB_D11G0511.1	Gossypium barbadense	D11	4029313	4029570	-	1	258	258	85	9.436	9.18	6
GbCEP55-D11	GB_D11G0512.1	Gossypium barbadense	D11	4031633	4032028	-	1	396	396	131	14.288	9.56	9
GbCEP56-D11	GB_D11G2068.1	Gossypium barbadense	D11	23722531	23722821	-	1	291	291	96	10.677	9.91	8.5
GbCEP57-D12	GB_D12G0217.1	Gossypium barbadense	D12	2596173	2596388	-	1	216	216	71	7.749	10.41	10.5
GbCEP58-D12	GB_D12G0729.1	Gossypium barbadense	D12	13561378	13561683	-	1	306	306	101	11.025	10.36	7
GbCEP59-D13	GB_D13G0070.1	Gossypium barbadense	D13	570231	570491	+	1	261	261	86	9.787	6.56	0.5
GhCEP1-A01	GH_A01G0450.1	Gossypium hirsutum	A01	4857299	4857496	+	1	198	198	65	7.069	9.3	3
GhCEP2-A01	GH_A01G0451.1	Gossypium hirsutum	A01	4888040	4888333	+	1	294	294	97	10.732	9.36	5.5
GhCEP3-A01	GH_A01G0453.1	Gossypium hirsutum	A01	4932429	4932698	+	1	270	270	89	9.615	9.6	4
GhCEP4-A01	GH_A01G0454.1	Gossypium hirsutum	A01	4935316	4935603	+	1	288	288	95	10.605	6.27	0.5
GhCEP5-A01	GH_A01G0455.1	Gossypium hirsutum	A01	4938672	4938965	+	1	294	294	97	10.726	9.36	6
GhCEP6-A01	GH_A01G0457.1	Gossypium hirsutum	A01	4958802	4963450	+	2	4649	507	168	18.535	9.36	8
GhCEP7-A01	GH_A01G0459.1	Gossypium hirsutum	A01	5022030	5022320	+	1	291	291	96	10.532	9.65	6
GhCEP8-A02	GH_A02G1842.1	Gossypium hirsutum	A02	106344312	106344794	+	1	483	483	160	17.043	6.28	1
GhCEP9-A02	GH_A02G1843.1	Gossypium hirsutum	A02	106347795	106348232	+	1	438	438	145	15.944	5.59	-2
GhCEP10-A02	GH_A02G1844.1	Gossypium hirsutum	A02	106364684	106365145	+	1	462	462	153	16.601	5.54	-3
GhCEP11-A02	GH_A02G1845.1	Gossypium hirsutum	A02	106366634	106366918	+	1	285	285	94	9.836	9.1	3.5
GhCEP12-A02	GH_A02G1846.1	Gossypium hirsutum	A02	106368789	106369073	+	1	285	285	94	9.868	7.96	2
GhCEP13-A02	GH_A02G1847.1	Gossypium hirsutum	A02	106392657	106393163	+	1	507	507	168	18.056	5.28	-5.5
GhCEP14-A02	GH_A02G1848.1	Gossypium hirsutum	A02	106397917	106398183	+	1	267	267	88	9.65	7.06	3.5
GhCEP15-A03	GH_A03G0977.1	Gossypium hirsutum	A03	33591579	33591884	+	1	306	306	101	10.77	6.38	1
GhCEP16-A05	GH_A05G1540.1	Gossypium hirsutum	A05	14309123	14309413	-	1	291	291	96	10.336	10.59	7.5
GhCEP17-A05	GH_A05G2010.1	Gossypium hirsutum	A05	19262252	19262560	+	1	309	309	102	10.886	8.1	3.5
GhCEP18-A05	GH_A05G2011.1	Gossypium hirsutum	A05	19264372	19264674	-	1	303	303	100	10.681	5.61	-1.5
GhCEP19-A05	GH_A05G2621.1	Gossypium hirsutum	A05	27813562	27813819	-	1	258	258	85	9.004	9.77	7
GhCEP20-A05	GH_A05G4239.1	Gossypium hirsutum	A05	109223435	109223698	+	1	264	264	87	9.907	7.79	2
GhCEP21-A06	GH_A06G0159.1	Gossypium hirsutum	A06	1486531	1486758	-	1	228	228	75	8.164	4.82	-4.5
GhCEP22-A06	GH_A06G1534.1	Gossypium hirsutum	A06	101533086	101533382	+	1	297	297	98	10.379	11	7.5
GhCEP23-A08	GH_A08G1743.1	Gossypium hirsutum	A08	108273843	108274112	+	1	270	270	89	9.769	9.99	7
GhCEP24-A10	GH_A10G0911.1	Gossypium hirsutum	A10	16824700	16825281	+	1	582	582	193	19.23	9.87	9
GhCEP25-A10	GH_A10G2407.1	Gossypium hirsutum	A10	111321232	111321837	+	1	606	606	201	20.215	9.69	5.5
GhCEP26-A11	GH_A11G0492.1	Gossypium hirsutum	A11	4295760	4296017	-	1	258	258	85	9.436	9.18	6
GhCEP27-A11	GH_A11G0493.1	Gossypium hirsutum	A11	4298097	4298513	-	1	417	417	138	14.931	9.57	8
GhCEP28-A11	GH_A11G1992.1	Gossypium hirsutum	A11	29285483	29285773	-	1	291	291	96	10.677	9.69	7.5
GhCEP29-A13	GH_A13G0075.1	Gossypium hirsutum	A13	777443	777703	+	1	261	261	86	9.854	8.01	2
GhCEP30-D01	GH_D01G0446.1	Gossypium hirsutum	D01	4585403	4585672	+	1	270	270	89	9.74	9.52	4
GhCEP31-D01	GH_D01G0448.1	Gossypium hirsutum	D01	4599800	4600087	+	1	288	288	95	10.596	5.86	-0.5
GhCEP32-D01	GH_D01G0449.1	Gossypium hirsutum	D01	4605032	4605325	+	1	294	294	97	10.685	9.36	6
GhCEP33-D01	GH_D01G0450.1	Gossypium hirsutum	D01	4629441	4629722	+	1	282	282	93	10.272	9.89	7.5
GhCEP34-D01	GH_D01G0451.1	Gossypium hirsutum	D01	4649712	4659624	+	2	9913	504	167	18.422	9.59	9.5
GhCEP35-D01	GH_D01G0452.1	Gossypium hirsutum	D01	4665854	4666147	+	1	294	294	97	10.609	10.36	11.5
GhCEP36-D02	GH_D02G0947.1	Gossypium hirsutum	D02	18948685	18948990	+	1	306	306	101	10.846	6.39	1
GhCEP37-D03	GH_D03G0208.1	Gossypium hirsutum	D03	1760572	1763104	-	4	2533	1233	410	43.783	5.41	-6.5
GhCEP38-D03	GH_D03G0210.1	Gossypium hirsutum	D03	1784971	1785237	-	1	267	267	88	9.65	7.06	3.5
GhCEP39-D03	GH_D03G0211.1	Gossypium hirsutum	D03	1789265	1789771	-	1	507	507	168	18.132	5.27	-5.5
GhCEP40-D03	GH_D03G0212.1	Gossypium hirsutum	D03	1801219	1801503	-	1	285	285	94	9.848	7.96	2
GhCEP41-D03	GH_D03G0213.1	Gossypium hirsutum	D03	1814295	1814756	-	1	462	462	153	16.613	5.41	-3.5
GhCEP42-D03	GH_D03G0214.1	Gossypium hirsutum	D03	1844302	1844661	-	1	360	360	119	12.631	5.9	-0.5
GhCEP43-D03	GH_D03G0215.1	Gossypium hirsutum	D03	1847549	1847908	-	1	360	360	119	12.681	6.39	1
GhCEP44-D04	GH_D04G0137.1	Gossypium hirsutum	D04	1731986	1732249	-	1	264	264	87	9.877	7.79	2
GhCEP45-D05	GH_D05G1567.1	Gossypium hirsutum	D05	13172022	13172312	-	1	291	291	96	10.379	10.96	8.5
GhCEP46-D05	GH_D05G2645.1	Gossypium hirsutum	D05	24513698	24513955	-	1	258	258	85	9.011	9.6	6
GhCEP47-D06	GH_D06G0143.1	Gossypium hirsutum	D06	1419667	1419894	-	1	228	228	75	8.146	4.64	-6
GhCEP48-D06	GH_D06G1571.1	Gossypium hirsutum	D06	49455801	49456097	+	1	297	297	98	10.356	10.16	5.5
GhCEP49-D08	GH_D08G1764.1	Gossypium hirsutum	D08	55002791	55003060	+	1	270	270	89	9.801	9.99	7
GhCEP50-D10	GH_D10G1051.1	Gossypium hirsutum	D10	12819821	12820402	-	1	582	582	193	19.271	9.76	9
GhCEP51-D11	GH_D11G0512.1	Gossypium hirsutum	D11	4050209	4050529	-	1	321	321	106	11.535	9.35	6
GhCEP52-D11	GH_D11G2032.1	Gossypium hirsutum	D11	23614072	23614362	-	1	291	291	96	10.663	9.91	8.5
GhCEP53-D12	GH_D12G0730.1	Gossypium hirsutum	D12	13731429	13731734	-	1	306	306	101	11.025	10.36	7
GhCEP54-D13	GH_D13G0078.1	Gossypium hirsutum	D13	688831	689091	+	1	261	261	86	9.787	6.56	0.5
GrCEP1-02	Gorai.002G049200.1	Gossypium raimondii	Chr02	4235180	4235806	+	1	627	270	89	9.74	9.52	4
GrCEP2-02	Gorai.002G049500.1	Gossypium raimondii	Chr02	4247547	4248695	+	1	1149	270	89	9.754	9.52	4
GrCEP3-02	Gorai.002G049600.1	Gossypium raimondii	Chr02	4251027	4251314	+	1	288	288	95	10.596	5.86	-0.5
GrCEP4-02	Gorai.002G049700.1	Gossypium raimondii	Chr02	4256177	4256596	+	1	420	294	97	10.685	9.36	6
GrCEP5-02	Gorai.002G049800.1	Gossypium raimondii	Chr02	4266031	4266471	+	1	441	294	97	10.698	10.01	9
GrCEP6-02	Gorai.002G049900.1	Gossypium raimondii	Chr02	4269722	4270015	+	1	294	294	97	10.823	8.93	4
GrCEP7-02	Gorai.002G050000.1	Gossypium raimondii	Chr02	4278551	4278989	+	1	439	291	96	10.627	9.8	7.5
GrCEP8-02	Gorai.002G050100.1	Gossypium raimondii	Chr02	4286291	4286628	+	1	338	294	97	10.668	9.92	8.5
GrCEP9-03	Gorai.003G021500.1	Gossypium raimondii	Chr03	1625389	1626007	+	1	619	429	143	15.614	4.74	-8.5
GrCEP10-03	Gorai.003G021600.1	Gossypium raimondii	Chr03	1626123	1626539	-	2	417	303	100	10.589	5.15	-4
GrCEP11-03	Gorai.003G021800.1	Gossypium raimondii	Chr03	1643922	1644364	-	1	443	267	88	9.649	7.93	4.5
GrCEP12-03	Gorai.003G021900.1	Gossypium raimondii	Chr03	1649452	1649943	-	1	492	492	163	17.519	5.25	-5.5
GrCEP13-03	Gorai.003G022000.1	Gossypium raimondii	Chr03	1659499	1659783	-	1	285	285	94	9.848	7.96	2
GrCEP14-03	Gorai.003G022100.1	Gossypium raimondii	Chr03	1673661	1678354	-	2	4694	417	138	14.926	5.12	-4
GrCEP15-03	Gorai.003G022200.1	Gossypium raimondii	Chr03	1694340	1694624	-	1	285	285	94	9.82	7.96	2
GrCEP16-03	Gorai.003G022300.1	Gossypium raimondii	Chr03	1696843	1697127	-	1	285	285	94	9.892	9.62	4.5
GrCEP17-03	Gorai.003G022400.1	Gossypium raimondii	Chr03	1708259	1708546	-	1	288	288	95	10.131	9.89	8
GrCEP18-03	Gorai.003G022500.1	Gossypium raimondii	Chr03	1720717	1721022	-	1	306	306	101	10.633	5.86	-0.5
GrCEP19-03	Gorai.003G022600.1	Gossypium raimondii	Chr03	1723735	1724385	-	1	651	375	124	13.368	6.4	1
GrCEP20-04	Gorai.004G176800.1	Gossypium raimondii	Chr04	48256687	48257636	+	1	950	270	89	9.805	9.99	7
GrCEP21-05	Gorai.005G104300.1	Gossypium raimondii	Chr05	17983863	17984168	+	1	306	306	101	10.819	6.38	1
GrCEP22-07	Gorai.007G053700.1	Gossypium raimondii	Chr07	3737032	3737463	-	2	432	300	99	10.765	9.58	7.5
GrCEP23-07	Gorai.007G211200.1	Gossypium raimondii	Chr07	22921076	22921527	-	1	452	291	96	10.659	9.91	8.5
GrCEP24-08	Gorai.008G022700.1	Gossypium raimondii	Chr08	2598434	2599072	-	1	639	279	92	10.112	10.68	13.5
GrCEP25-08	Gorai.008G074700.1	Gossypium raimondii	Chr08	13579736	13580032	-	1	297	297	98	10.786	10.64	8
GrCEP26-09	Gorai.009G160500.1	Gossypium raimondii	Chr09	12293652	12294411	-	1	760	291	96	10.379	10.96	8.5
GrCEP27-09	Gorai.009G209700.1	Gossypium raimondii	Chr09	16255312	16255848	+	1	537	309	102	10.987	8.1	3.5
GrCEP28-09	Gorai.009G209800.1	Gossypium raimondii	Chr09	16256822	16257393	-	1	572	303	100	10.619	5.68	-1
GrCEP29-09	Gorai.009G275300.1	Gossypium raimondii	Chr09	23057784	23058870	-	1	1087	258	85	9.011	9.6	6
GrCEP30-10	Gorai.010G017400.1	Gossypium raimondii	Chr10	1313265	1313492	-	1	228	228	75	8.145	4.62	-5
GrCEP31-10	Gorai.010G161500.1	Gossypium raimondii	Chr10	46228805	46229560	+	1	756	297	98	10.368	10.16	5.5
GrCEP32-11	Gorai.011G106800.1	Gossypium raimondii	Chr11	12497706	12498287	-	1	582	582	193	19.287	9.76	9
GrCEP33-11	Gorai.011G257600.1	Gossypium raimondii	Chr11	58710926	58711661	+	1	736	645	214	21.391	9.26	4
GrCEP34-12	Gorai.012G014300.1	Gossypium raimondii	Chr12	1594444	1594904	-	1	461	264	87	9.907	7.79	2
GrCEP35-13	Gorai.013G008000.1	Gossypium raimondii	Chr13	540289	541030	+	1	742	261	86	9.801	7.97	1.5
