# Supplementary material for: A Genome-Wide Analysis of the CEP Gene Family in Cotton and a Functional Study of GhCEP46-D05 in Plant Development
Source: Int J Mol Sci. 2024 Apr 11;25(8):4231. doi: 10.3390/ijms25084231 (PMC11050269; doi:10.3390/ijms25084231)
Supplement: Supplementary file 1 [file ijms-25-04231-s001.zip › Table S2.xlsx]

## Sheet: Table S2
Table S2 Primers used in this study
Primer name	Sequence(5'-3')	Comment
GhCEP8-A02_F	AGTATTGCCACCCCCTACACCA	qRT-PCR
GhCEP8-A02_R	AACGCTTGCCATTTCCTTGCAC
GhCEP14-A02_F	GTCATGGTGAGGGTGATGGG	qRT-PCR
GhCEP14-A02_R	GTTGTGGGTCGAAAAGCGTC
GhCEP15-A03_F	TTGGAAGAGGCATCATCGGCTG	qRT-PCR
GhCEP15-A03_R	AGTCGTGGGCTGGAAATCATCG
GhCEP19-A05_F	CACATTTTCCAAGGAAGCCCG	qRT-PCR
GhCEP19-A05_R	GTTGACAGTGGCGGATCCAT
GhCEP22-A06_F	GAACACTGCGGAAAGCAATGGG	qRT-PCR
GhCEP22-A06_R	CGGCAAGGTGACGAGCAAAAAG
GhCEP35-D01_F	GGTAAAGGGCATGCGAAGGCTA	qRT-PCR
GhCEP35-D01_R	CCGTTTCCAGGACTTGGGGAAG
GhCEP36-D02_F	TTGGAAGAGGCATCATCGGCTG	qRT-PCR
GhCEP36-D02_R	GGGAGTCGTTGGCTGGAAATCT
GhCEP46-D05_F	CAAGTTTTCCGAGGAAGTCCG	qRT-PCR
GhCEP46-D05_R	GCGATAGGCAGCTTTTTGGAC
GhCEP48-D06_F	CATTGTTTGCCAGCTTGGTGCT	qRT-PCR
GhCEP48-D06_R	AGTGTCGTGGAGTGGTCCTTCT
Actin14_F	ATCCTCCGTCTTGACCTTG	qRT-PCR
Actin14_R	TGTCCGTCAGGCAACTCAT
AtActin_F	GGTAACATTGTGCTCAGTGGTGG	qRT-PCR in Arabidopsis
AtActin_R	AACGACCTTAATCTTCATGCTGC
CEP46-pro-GUS-F	gaccatgattacgccaagcttCTTTGATTAAAATTGGACACTTT	Cloning of CEP46-D05's promoter for promoter activity analysis
CEP46-pro-GUS-R	ggactgaccacccggggatccTTGAGCGGCTGAAAGAGGAAAAGGTATA
CEP46-F	acgggggactctagaggatccATGGCCAAAACCAACCTCATT	Cloning of CEP46-D06's cds for overexpression
CEP46-R	cgatcggggaaattcgagctcCTAGTGACCAGCGCCGGG
